# Supplementary material for: Sensitive and accurate quantification of human malaria parasites using droplet digital PCR (ddPCR)
Source: Sci Rep. 2016 Dec 16;6:39183. doi: 10.1038/srep39183 (PMC5159915; doi:10.1038/srep39183)
Supplement: Supplementary File S2 [file srep39183-s2.xls]

## Sheet: Pf_qPCR_LM
For qPCR and ddPCR, data was recorded as copies/μL. For qPCR, an external standard curve using a circuar plasmid was used for quanitfication.
Sample	qPCR copies/uL by qPCR	ddPCR copies/uL	LM parasites/uL	ddPCR replicate 2	ddPCR replicate 3
Pf_1	24700	2865.5	376
Pf_2	8760	583	200
Pf_3	165000	20295	468000
Pf_4	1250	136.95	220
Pf_5	7250	836	1654	753.5	781
Pf_6	260	25.3	80	34.65	18.7
Pf_7	757	53.35	336
Pf_8	6000	566.5	123
Pf_9	3650	354.75	196
Pf_10	1320	120.45	1935
Pf_11	99200	13348.5	1024
Pf_12	1780	127.6	264
Pf_13	1820	112.2	96
Pf_14	287	22	191
Pf_15	129000	13497	804000
Pf_16	11600	907.5	1855
Pf_17	3880	276.65	622	270.6	266.2
Pf_18	3710	287.1	3218
Pf_19	720	59.95	307
Pf_20	16200	479.6	1050
Pf_21	1570	115.5	164	113.85	172.6
Pf_22	1100	73.7	92
Pf_23	617	53.9	155	49.5	48.95
Pf_24	200	29.7	599
Pf_25	602	37.4	204
Pf_26	831	73.15	60
Pf_27	5950	445.5	2740	426.8	438.9
Pf_28	32500	1386	1913
Pf_29	15.8	1.375		0.825	0
Pf_30	127.45	12.6
Pf_31	1142.5	91.8
Pf_32	7.1475	2.04
Pf_33	15.23	4.2
Pf_34	74.0607	10.8
Pf_35	9447.5	810
Pf_36	11167.5	1308
Pf_37	33.925	10.2
Pf_38	233.025	83.4
Pf_39	5.0725	2.34
Pf_40	50450	4644
Pf_41	1004.97	162.6
Pf_42	2.7275	2.1
Pf_43	333500	28620
Pf_44	238	15
Pf_45	44.3	5.4
Pf_46	188	17.4
Pf_47	7390	1866
Pf_48	1350	189.6
Pf_49	303	36.6
Pf_50	14300	1782
Pf_51	46.9	3.18
Pf_52	329	46.2
Pf_53	129	11.4
Pf_54	37800	5244
Pf_55	53.2	2.28
Pf_56	16600	1626
Pf_57	4670	720
Pf_58	380	34.2
Pf_59	6230	906
Pf_60	638	69.6
Pf_61	14800	2496
Pf_62	515	88.8
Pf_63	187	12.1

## Sheet: Pv_qPCR_LM
For qPCR and ddPCR, data was recorded as copies/μL. For qPCR, an external standard curve using a circuar plasmid was used for quanitfication.
Sample	qPCR copies/uL by qPCR	ddPCR copies/uL	LM parasites/uL	ddPCR replicate 2	ddPCR replicate 3
Pv_1	417	72.05	92
Pv_2	15.3	6.05	32	3.795	3.135
Pv_3	261	75.35	647	79.2	63.25
Pv_4	477	118.25	80
Pv_5	5580	830.5	140	632.5	533.5
Pv_6	8880	269.5	318
Pv_7	21200	2073.5	410
Pv_8	14300	2024	1781
Pv_9	10700	902	1928	797.5	803
Pv_10	131	9.35	20
Pv_11	418	34.1	144	35.75	38.5
Pv_12	3200	304.15	562
Pv_13	3330	325.05	494	271.15	271.7
Pv_14	22000	2552	4404
Pv_15	93.5	22	164
Pv_16	390	85.25	119
Pv_17	110	37.95	100
Pv_18	159	49.5	521
Pv_19	489	95.7	80
Pv_20	532	162.25	152
Pv_21	107	11.4		9.2	8.1
Pv_22	42850	6384
Pv_23	93.475	12
Pv_24	354.5	49.2
Pv_25	192.925	40.8
Pv_26	4095	1140
Pv_27	8.3075	5.4
Pv_28	28800	4158
Pv_29	29.625	12
Pv_30	16.945	23.4
Pv_31	1.72875	1.02
Pv_32	2184.75	444
Pv_33	7407.5	1392
Pv_34	55.975	10.2
Pv_35	1030.5	135
Pv_36	666	82.2
Pv_37	77.2	4.8
Pv_38	3240	570
Pv_39	54.2	4.14
Pv_40	43.4	6.6
Pv_41	30.5	3.66
Pv_42	185	4.8
Pv_43	1.71	1.8
Pv_44	132000	3264
Pv_45	92.1	4.2
Pv_46	19	7.8
Pv_47	1.71	34.2
Pv_48	1.71	18.6
Pv_49	12.6	10.2
Pv_50	384	25.2
Pv_51	16.5	4.8
Pv_52	4170	61.8
Pv_53	148	2.52

## Sheet: Pf_CrossSectional
Data was recorded as copies/μL. For qPCR, an external standard curve using a circuar plasmid was used for quanitfication.
ID	Pf_qPCR_1	Pf_qPCR_2	Pf_qPCR_3		Pf_ddPCR_1	Pf_ddPCR_2	Pf_ddPCR_3
PNG_1	0	0	0		0	0	0
PNG_2	3360	2600	2960		409.002	377.63	382.257
PNG_3	0	0	0		0	0	0
PNG_4	52700	57200	33700		4455.01	5184.97	5093.22
PNG_5	0	0	0		0	0.871225	0
PNG_6	0	0	0		0	0	0
PNG_7	311	225	129		20.5965	21.527	15.5627
PNG_8	0	0	0		0	0	0
PNG_9	0	0	0		0	0	0
PNG_10	0	0	0		0	0	0
PNG_11	0	0	0		0	0	0
PNG_12	0	0	0		0	0	0
PNG_13	0	0	0		0	0	0
PNG_14	0	0	0		0	0	0
PNG_15	0	0	0		0	14.0931	8.48075
PNG_16	0	0	0		0	0	0
PNG_17	0	0	0		0	0	0
PNG_18	0	0	0		0	0	0
PNG_19	0	0	0		0	0	0
PNG_20	0	0	0		0	0	0
PNG_21	0	0	0		0	0	0
PNG_22	0	0	0		0	0	0
PNG_23	0	0	0		0	0	0
PNG_24	0	0	0		0	0	0
PNG_25	0	0	0		0	0	0
PNG_26	0	0	0		0	0	0
PNG_27	0	0	0		0	0	0
PNG_28	0	0	0		0	0	0
PNG_29	0	0	0		0	0.879455	0.853414
PNG_30	0	0	0		0	0	0
PNG_31	0	0	0		0	0	0
PNG_32	0	4.44	0		0	0	0
PNG_33	0	0	0		0	0	0
PNG_34	0	0	0		0.80151	0	0
PNG_35	29.7	34.6	33.6		5.61702	9.74976	4.59124
PNG_36	0	0	0		0	0	0
PNG_37	0	0	0		0	0	0
PNG_38	0	0	0		0	0	0
PNG_39	0	0	0		0	0	0
PNG_40	215	72.1	91.6		19.0603	41.4398	16.912
PNG_41	0	0	0		0	0	0
PNG_42	0	0	0		0	0	0
PNG_43	25.5	12.9	9.77		1.59237	0	2.51578
PNG_44	3190	4100	2480		487.179	399.705	433.789
PNG_45	0	0	0		0	0	0
PNG_46	0	0	0		0	0	0
PNG_47	0	0	0		0	0	0
PNG_48	0	0	0		0	0	0
PNG_49	0	0	11		0	0	0
PNG_50	0	0	0		0	0	0
PNG_51	808	474	520		67.362	104.657	87.0783
PNG_52	0	0	0		0	0	0
PNG_53	116	100	52.4		8.02194	7.75043	9.39092
PNG_54	20.9	0	0		0.861023	0	0
PNG_55	30	8.56	9.6		0	0	0
PNG_56	0	0	0		0	0	0
PNG_57	0	0	0		0	0	0
PNG_58	0	0	0		0	0	0
PNG_59	0	0	0		0.787703	0	0
PNG_60	85.7	32.5	32		6.65889	10.4972	6.4328
PNG_61	0	0	0		0.719274	0.78289	0
PNG_62	0	0	0		0	0.950299	0
PNG_63	0	0	0		0	0	0
PNG_64	0	0	0		0	0	0
PNG_65	0	0	0		0	0	0
PNG_66	0	0	0		0	1.04054	0
PNG_67	0	0	0		5.45504	10.4132	4.2483
PNG_68	0	0	0		0	0	0
PNG_69	0	0	0		0	0	0
PNG_70	0	0	0		0	0	0
PNG_71	0	0	0		0	0.73346	0
PNG_72	0	0	0		0	0	0
PNG_73	0	0	0		0	0.932026	0
PNG_74	0	0	0		0	0	0
PNG_75	8.35	0	13.5		2.97278	3.59644	4.04257
PNG_76	0	0	0		0	0	0
PNG_77	4330	1600	1730		321.055	300.758	199.149
PNG_78	0	0	0		0	0	0
PNG_79	0	0	0		0	0	0
PNG_80	0	0	0		0	0	0
PNG_81	0	0	0		0	0	0
PNG_82	0	0	0		97.9249	102.234	118.208
PNG_83	0	0	0		0	0	0
PNG_84	0	0	0		0	0	0
PNG_85	362	148	127		45.4755	57.01	29.3343
PNG_86	92.4	30.1	32.3		8.00279	7.99748	5.49219
PNG_87	8	11.9	9.12		1.43353	2.01119	0.786841
PNG_88	372	120	66.3		35.4969	39.9745	11.992
PNG_89	0	0	0		0	0	0
PNG_90	0	0	0		0	0	0
PNG_91	0	0	0		0	0	0
PNG_92	0	0	0		0	0	0
PNG_93	0	0	0		0	4.17377	0
PNG_94	0	0	0		0	0	0.849214
PNG_95	0	0	0		0	0	0
PNG_96	41.6	27.9	25.9		3.20776	3.88367	1.35932
PNG_97	0	0	0		4.83215	4.77975	2.69383
PNG_98	2460	772	550		292.475	131.542	99.2906
PNG_99	0	0	0		0	0	0
PNG_100	0	0	0		0	0	0
PNG_101	0	0	0		0	0	0
PNG_102	0	0	0		0	0	0
PNG_103	0	0	0		0	0	0
PNG_104	0	0	0		0	1.2323	0
PNG_105	0	0	0		0	0	0
PNG_106	0	0	0		0	0	0
PNG_107	0	0	0		0	0	0
PNG_108	0	0	0		0.717161	0.81901	0.967709
PNG_109	626	152	126		44.0541	31.8572	33.7626
PNG_110	0	0	0		0.974168	0	0.822707
PNG_111	7.13	0	0		0	0	0
PNG_112	0	0	0		0	0	0
PNG_113	0	0	0		0	0	1.67231
PNG_114	91	36.9	37.2		9.49264	10.7501	10.96
PNG_115	0	0	0		0	0	0
PNG_116	224	100	61.2		14.5187	25.5939	13.6426
PNG_117	0	0	0		0	0	0
PNG_118	0	0	0		40.0757	24.6257	12.1399
PNG_119	0	0	0		0	0	0
PNG_120	0	0	0		0	1.23105	0
PNG_121	0	0	0		0	0	0
PNG_122	699	197	146		96.6887	30.3645	46.2954
PNG_123	16.5	0	11.5		0	0	1.49895
PNG_124	0	0	0		0.684682	0	0
PNG_125	0	0	8.93		0	2.32254	1.22568
PNG_126	0	0	0		0	0	0
PNG_127	159	69.8	63.8		17.5482	24.4801	10.6939
PNG_128	0	0	0		1.77136	6.29741	2.43637
PNG_129	0	0	0		0	0	0
PNG_130	0	0	0		0	1.33345	0
PNG_131	0	0	0		0	0	0
PNG_132	0	0	0		0.980565	0.825857	0
PNG_133	0	0	0		1.03726	1.32916	0.845166
PNG_134	0	0	0		0	0	0
PNG_135	0	0	0		5.86669	2.81917	3.29985
PNG_136	0	0	0		0	0	0
PNG_137	64.8	8.57	12		1.80124	2.71517	1.73812
PNG_138	0	0	0		0	0	0
PNG_139	0	0	0		0	0	0.852852
PNG_140	0	0	0		0	0	0
PNG_141	0	0	0		0	0	0
PNG_142	0	0	0		0	0	0
PNG_143	0	0	0		0	0	0
PNG_144	0	0	0		0	0	0
PNG_145	0	0	0		0	0	0
PNG_146	0	0	0		0	0	0.792527
PNG_147	0	0	0		0	0	0
PNG_148	0	0	0		0	0	0
PNG_149	0	0	0		0	0	0
PNG_150	0	0	0		0	0	0

## Sheet: Pv_CrossSectional
Data was recorded as copies/μL. For qPCR, an external standard curve using a circuar plasmid was used for quanitfication.
ID	Pv_qPCR_1	Pv_qPCR_2	Pv_qPCR_3		Pv_ddPCR_1	Pv_ddPCR_2	Pv_ddPCR_3
PNG_1	0	0	0		0	0	0
PNG_2	0	0	0		0	0	0
PNG_3	0	0	0		0	0	0
PNG_4	0	0	0		0	0	0
PNG_5	232	225	140		4.35207	5.66506	4.94946
PNG_6	0	0	0		0	0	0
PNG_7	0	2440	0		0	0	0
PNG_8	0	0	0		0	0	0
PNG_9	0	0	0		0	0	0
PNG_10	0	0	0		0	0	0
PNG_11	0	0	0		0	0	0
PNG_12	0.835	0	0		0.933774	0	0
PNG_13	0	0	0		0	0	0
PNG_14	0	0	0		0	0	0
PNG_15	0	0	0		0	5.63354	5.35497
PNG_16	0	0	0		0	0	0
PNG_17	0	0	0		0	0	0
PNG_18	0	0	0		0	0	0
PNG_19	0	0	0		0	0	0
PNG_20	0	0	0		0	0	0
PNG_21	0	0	0		0	0	0
PNG_22	0	0	0		0	0	0
PNG_23	0	0	0		0	0	0
PNG_24	0	0	0		0	0	1.12944
PNG_25	0	0	0		0	0	0
PNG_26	0	0	0		0	0	0
PNG_27	0	0	0		0	0	0
PNG_28	0	0	0		0	0	0
PNG_29	0	0	0		0	0	0
PNG_30	0	0	0		0	0	0
PNG_31	0	0	0		0	0	0
PNG_32	0	0	0		0	0	0
PNG_33	0	0	0		0	0	0
PNG_34	0	0	0		0	0	0
PNG_35	0	0	0		0	0	0
PNG_36	0	0	0		0	0	0
PNG_37	0	0	0		0	0	0
PNG_38	1.27	0	0		0	0	0
PNG_39	0	0	0		0	0	0
PNG_40	0	0	0		0	0	0
PNG_41	19.5	29.7	42.7		0.79345	0	0.722083
PNG_42	0	0	0		0	0	0
PNG_43	6.31	38.3	40		1.19424	0	0
PNG_44	0.25	0	11600		2.23085	0	0
PNG_45	0	0	0		0	0	0
PNG_46	241	312	153		7.25448	8.75824	7.48911
PNG_47	0	0	0		0	0	0
PNG_48	0	0	0		0	0	0
PNG_49	0	0	0		0	0	0
PNG_50	943	1440	975		71.83	50.332	35.717
PNG_51	0.25	1150	676		0.9118	0	1.27211
PNG_52	64.6	169	120		7.61345	5.76005	2.58513
PNG_53	0	0	0		0	0	0
PNG_54	3.3	83.9	46.6		4.30626	1.54346	1.63203
PNG_55	0	0	0		0	0	0
PNG_56	43.1	0	52.1		2.91234	1.77398	1.16949
PNG_57	0	0	0		0	0	0
PNG_58	0	0	0		0	0	1.39867
PNG_59	0	0	0		0	0.939196	0
PNG_60	0	0	0		0.739538	0	0
PNG_61	0	0	0		0	0	0.889122
PNG_62	0	0	0		0	0	0
PNG_63	3.04	33.6	48.7		0.707671	1.25209	0
PNG_64	0	0	0		0	0	0
PNG_65	0	0	0		0	0	0
PNG_66	7.9	0	0		0	0	0
PNG_67	0	0	0		0.727073	2.07424	0
PNG_68	42.6	190	153		7.87799	6.55205	7.52783
PNG_69	4.06	0	0		0	0	0
PNG_70	0	0	0		0	0	0
PNG_71	0	0	0		0	0	0
PNG_72	0	0	0		0	0	0
PNG_73	0	0	0		0	0	0
PNG_74	1.69	0	25.2		0	0	0
PNG_75	7.88	0	0		0	0	0
PNG_76	0	0	0		0	0	0
PNG_77	0	0	0		0	0	0
PNG_78	0	0	0		0	0.843293	0
PNG_79	0	0	0		0	0	0
PNG_80	0	0	0		0	0	0
PNG_81	0	0	25.9		0	0	0
PNG_82	219	120	103		25.812	32.7853	26.1736
PNG_83	0	0	0		0	0	0
PNG_84	0	0	0		0	0	0
PNG_85	0	0	0		0	0	0
PNG_86	0	0	0		0	0	0
PNG_87	0	0	0		0	0	0
PNG_88	0	0	0		0	0	0
PNG_89	0	0	0		0	0	0
PNG_90	0	0	0		0	0	0
PNG_91	0	0	0		0	0	0
PNG_92	0	0	0		0	0	0
PNG_93	0	0	0		0	2.48611	0.846271
PNG_94	0	0	0		0	0	0
PNG_95	0	0	0		0	0	0
PNG_96	0	0	0		0	0	0
PNG_97	47.8	0	0		3.79638	3.84605	0.89782
PNG_98	0	0	0		0	0	0
PNG_99	39.2	103	171		14.9494	7.26679	8.46382
PNG_100	0	0	0		0	0	0
PNG_101	0	0	0		0	0	0
PNG_102	0	0	0		0	0	0
PNG_103	0	0	0		0	0	0
PNG_104	0	0	0		0	0	0
PNG_105	0	0	0		0	0	0
PNG_106	0	0	0		0	0	0
PNG_107	0	0	0		0	0	0
PNG_108	0.25	0	0		0	0	0
PNG_109	0	1350	1020		0	0	0
PNG_110	0.25	0	0		0.649429	0	0
PNG_111	0	0	0		0	0	0
PNG_112	0	0	0		0	0	0
PNG_113	0	0	0		0	0	0
PNG_114	0	0	0		0	0	0
PNG_115	0	0	0		0	0	0
PNG_116	0	776	445		0	0	0
PNG_117	0	0	0		0	0	0
PNG_118	10.9	0	0		14.9488	0	3.03285
PNG_119	0	0	0		0	0	0
PNG_120	0	0	0		0	0	0
PNG_121	0	0	0		0	0	0
PNG_122	0	0	0		0	0	0
PNG_123	0	0	0		0	0	0
PNG_124	0	0	0		0	0	0
PNG_125	0	0	0		0	0	0
PNG_126	0	0	0		0	0	0
PNG_127	0	0	0		0	0	0
PNG_128	0	0	0		0	0	3.6549
PNG_129	0	0	0		0	0	0
PNG_130	0	0	0		0	0	0
PNG_131	0	0	0		0	0	0
PNG_132	0.0321	0	0		0.653694	0	0
PNG_133	13	0	0		1.38305	0	0
PNG_134	0	0	0		0	0	0
PNG_135	0	0	0		3.66606	2.81101	1.64971
PNG_136	0	0	0		0	0	0
PNG_137	5.51	36.6	44.2		1.44095	3.05631	1.73812
PNG_138	0	0	0		0	0	0
PNG_139	0.25	0	0		0.701761	1.85835	0
PNG_140	0	0	0		0	0	0
PNG_141	0	0	0		0	0	0
PNG_142	0	0	0		0	0	0
PNG_143	0	0	0		0	0	0
PNG_144	15.7	83	77.5		2.75667	2.99198	2.48805
PNG_145	0	0	0		0	0	0
PNG_146	0	0	0		0	0	0
PNG_147	0	0	0		0	0	0
PNG_148	0	0	0		0	0	0
PNG_149	0	0	0		0	0	0
PNG_150	0	0	0		0	0	0
